# Supplementary material for: Genomic profile of Chinese patients with endometrial carcinoma
Source: BMC Cancer. 2023 Sep 20;23:888. doi: 10.1186/s12885-023-11382-4 (PMC10512642; doi:10.1186/s12885-023-11382-4)
Supplement: Supplementary file 2 — Supplementary Material 2 [file 12885_2023_11382_MOESM2_ESM.xlsx]

## Sheet: Sheet1
Supplementary table 1 The gene lists of EC-20 and expanded-499 panel
EC-20 gene	Cocered by TCGA/CPTAC	Cocered by MSKCC_468	EC-499 gene	Cocered by TCGA/CPTAC	Cocered by MSKCC_468
AKT1	yes	yes	ABL1	yes	yes
APC	yes	yes	ABL2	yes	yes
ATM	yes	yes	ACVR1	yes	yes
BRAF	yes	yes	ACVR1B	yes	yes
DPYD	yes	yes	AGO2	yes	no
EGFR	yes	yes	AKT1	yes	yes
EPCAM	yes	yes	AKT2	yes	yes
ERBB2	yes	yes	AKT3	yes	yes
KRAS	yes	yes	ALK	yes	yes
MET	yes	yes	ALOX12B	yes	yes
MLH1	yes	yes	AMER1	yes	yes
MSH2	yes	yes	ANKRD11	yes	no
MSH6	yes	yes	APC	yes	yes
MUTYH	yes	yes	AR	yes	yes
NRAS	yes	yes	ARAF	yes	yes
PIK3CA	yes	yes	ARFRP1	yes	yes
PMS2	yes	yes	ARID1A	yes	yes
POLD1	yes	yes	ARID1B	yes	yes
POLE	yes	yes	ARID2	yes	yes
PTEN	yes	yes	ARID5B	yes	yes
TP53	yes	yes	ASXL1	yes	yes
			ASXL2	yes	yes
			ATM	yes	yes
			ATR	yes	yes
			ATRX	yes	yes
			AURKA	yes	yes
			AURKB	yes	yes
			AXIN1	yes	yes
			AXIN2	yes	yes
			AXL	yes	yes
			B2M	yes	yes
			BAP1	yes	yes
			BARD1	yes	yes
			BCL10	yes	no
			BCL2	yes	yes
			BCL2L1	yes	yes
			BCL2L11	yes	yes
			BCL2L2	yes	yes
			BCL6	yes	yes
			BCOR	yes	yes
			BCORL1	yes	yes
			BIRC3	yes	no
			BLM	yes	yes
			BMPR1A	yes	yes
			BRAF	yes	yes
			BRCA1	yes	yes
			BRCA2	yes	yes
			BRD3	yes	no
			BRD4	yes	yes
			BRIP1	yes	yes
			BTG1	yes	yes
			BTK	yes	yes
			C11orf30	yes	yes
			CALR	yes	yes
			CARD11	yes	yes
			CARM1	yes	no
			CASP8	yes	yes
			CBFB	yes	yes
			CBL	yes	yes
			CCND1	yes	yes
			CCND2	yes	yes
			CCND3	yes	yes
			CCNE1	yes	yes
			CD274	yes	yes
			CD276	yes	yes
			CD74	yes	no
			CD79A	yes	yes
			CD79B	yes	yes
			CDC42	yes	no
			CDC73	yes	yes
			CDH1	yes	yes
			CDK12	yes	yes
			CDK4	yes	yes
			CDK6	yes	yes
			CDK8	yes	yes
			CDKN1A	yes	yes
			CDKN1B	yes	yes
			CDKN2A	yes	yes
			CDKN2B	yes	yes
			CDKN2C	yes	yes
			CEBPA	yes	yes
			CHD2	yes	yes
			CHD4	yes	yes
			CHEK1	yes	yes
			CHEK2	yes	yes
			CIC	yes	yes
			CREBBP	yes	yes
			CRKL	yes	yes
			CRLF2	yes	no
			CSDE1	yes	no
			CSF1R	yes	yes
			CSF3R	yes	yes
			CTCF	yes	yes
			CTLA4	yes	yes
			CTNNA1	yes	yes
			CTNNB1	yes	yes
			CUL3	yes	yes
			CXCR4	yes	yes
			CYLD	yes	yes
			CYSLTR2	yes	no
			DAXX	yes	yes
			DDR2	yes	yes
			DICER1	yes	yes
			DIS3	yes	yes
			DNAJB1	yes	no
			DNMT1	yes	yes
			DNMT3A	yes	yes
			DNMT3B	yes	yes
			DOT1L	yes	yes
			DROSHA	yes	no
			DUSP4	yes	no
			E2F3	yes	yes
			EED	yes	yes
			EGF	yes	no
			EGFR	yes	yes
			EIF1AX	yes	yes
			EIF4A2	yes	no
			ELF3	yes	no
			EML4	yes	no
			EP300	yes	yes
			EPAS1	yes	yes
			EPCAM	yes	yes
			EPHA3	yes	yes
			EPHA5	yes	yes
			EPHA7	yes	yes
			EPHB1	yes	yes
			ERBB2	yes	yes
			ERBB3	yes	yes
			ERBB4	yes	yes
			ERCC1	yes	yes
			ERCC2	yes	yes
			ERCC3	yes	yes
			ERCC4	yes	yes
			ERCC5	yes	yes
			ERF	yes	no
			ERG	yes	yes
			ERRFI1	yes	yes
			ESR1	yes	yes
			ETV1	yes	yes
			ETV6	yes	yes
			EWSR1	yes	yes
			EZH2	yes	yes
			FAM175A	yes	yes
			FAM46C	yes	yes
			CCNQ	yes	no
			FANCA	yes	yes
			FANCC	yes	yes
			FANCD2	yes	yes
			FANCE	yes	yes
			FANCF	yes	yes
			FANCG	yes	yes
			FANCL	yes	yes
			FAS	yes	yes
			FAT1	yes	yes
			FBXW7	yes	yes
			FGF10	yes	yes
			FGF14	yes	yes
			FGF19	yes	yes
			FGF23	yes	yes
			FGF3	yes	yes
			FGF4	yes	yes
			FGF6	yes	yes
			FGFR1	yes	yes
			FGFR2	yes	yes
			FGFR3	yes	yes
			FGFR4	yes	yes
			FH	yes	yes
			FLCN	yes	yes
			FLT1	yes	yes
			FLT3	yes	yes
			FLT4	yes	yes
			FOLR3	yes	no
			FOXA1	yes	yes
			FOXL2	yes	yes
			FOXO1	yes	no
			FOXP1	yes	yes
			FRS2	yes	yes
			FUBP1	yes	yes
			FYN	yes	no
			GABRA6	yes	yes
			GATA1	yes	yes
			GATA2	yes	yes
			GATA3	yes	yes
			GATA4	yes	yes
			GATA6	yes	yes
			GID4	yes	yes
			GLI1	yes	yes
			GNA11	yes	yes
			GNA13	yes	yes
			GNAQ	yes	yes
			GNAS	yes	yes
			GOPC	yes	no
			GPR124	yes	yes
			GREM1	yes	yes
			GRIN2A	yes	yes
			GRM3	yes	yes
			GSK3B	yes	yes
			GSTA1	yes	no
			H3F3A	yes	yes
			H3F3B	yes	yes
			HDAC1	yes	yes
			HDAC4	yes	no
			HGF	yes	yes
			HIST1H1C	yes	yes
			HIST1H2BD	yes	yes
			HIST1H3B	yes	yes
			H3C8	yes	no
			HLA-A	yes	no
			HLA-B	yes	no
			HNF1A	yes	yes
			HOXB13	yes	no
			HRAS	yes	yes
			HSD3B1	yes	yes
			HSP90AA1	yes	yes
			ID3	yes	yes
			IDH1	yes	yes
			IDH2	yes	yes
			IFNGR1	yes	yes
			IGF1	yes	yes
			IGF1R	yes	yes
			IGF2	yes	yes
			IKBKE	yes	yes
			IKZF1	yes	yes
			IL10	yes	yes
			IL7R	yes	yes
			INHBA	yes	yes
			INPP4A	yes	yes
			INPP4B	yes	yes
			INPPL1	yes	no
			INSR	yes	yes
			IRF2	yes	yes
			IRF4	yes	yes
			IRS1	yes	yes
			IRS2	yes	yes
			JAK1	yes	yes
			JAK2	yes	yes
			JAK3	yes	yes
			JUN	yes	yes
			KAT6A	yes	yes
			KDM5A	yes	yes
			KDM5C	yes	yes
			KDM6A	yes	yes
			KDR	yes	yes
			KEAP1	yes	yes
			KEL	yes	yes
			KIT	yes	yes
			KLF4	yes	yes
			KLHL6	yes	yes
			KMT2A	yes	yes
			KMT2B	yes	no
			KMT2C	yes	yes
			KMT2D	yes	yes
			KNSTRN	yes	no
			KRAS	yes	yes
			LATS1	yes	yes
			LATS2	yes	yes
			LMO1	yes	yes
			LRP1B	yes	yes
			LRRK2	yes	no
			LYN	yes	yes
			LZTR1	yes	yes
			MAGI2	yes	yes
			MALT1	yes	no
			MAP2K1	yes	yes
			MAP2K2	yes	yes
			MAP2K4	yes	yes
			MAP3K1	yes	yes
			MAP3K13	yes	yes
			MAP3K14	yes	no
			MAPK1	yes	yes
			MAPK3	yes	no
			MAX	yes	yes
			MCL1	yes	yes
			MDC1	yes	yes
			MDM2	yes	yes
			MDM4	yes	yes
			MED12	yes	yes
			MEF2B	yes	yes
			MEN1	yes	yes
			MET	yes	yes
			MGA	yes	no
			MITF	yes	yes
			MLH1	yes	yes
			MPL	yes	yes
			MRE11A	yes	yes
			MSH2	yes	yes
			MSH3	yes	yes
			MSH6	yes	yes
			MSI2	yes	no
			MST1R	yes	yes
			MTOR	yes	yes
			MUTYH	yes	yes
			MYC	yes	yes
			MYCL	yes	yes
			MYCN	yes	yes
			MYD88	yes	yes
			MYOD1	yes	yes
			NAT2	yes	no
			NBN	yes	yes
			NCOA3	yes	yes
			NCOR1	yes	yes
			NEGR1	yes	no
			NF1	yes	yes
			NF2	yes	yes
			NFE2L2	yes	yes
			NFKBIA	yes	yes
			NKX2-1	yes	yes
			NOTCH1	yes	yes
			NOTCH2	yes	yes
			NOTCH3	yes	yes
			NOTCH4	yes	yes
			NPM1	yes	yes
			NRAS	yes	yes
			NRG1	yes	no
			NSD1	yes	yes
			NTRK1	yes	yes
			NTRK2	yes	yes
			NTRK3	yes	yes
			NUF2	yes	no
			NUP93	yes	yes
			OPRM1	yes	no
			PAK1	yes	yes
			PAK3	yes	yes
			PAK7	yes	yes
			PALB2	yes	yes
			PARK2	yes	yes
			PARP1	yes	yes
			PARP2	yes	yes
			PAX5	yes	yes
			PBRM1	yes	yes
			PDCD1	yes	yes
			PDCD1LG2	yes	yes
			PDGFRA	yes	yes
			PDGFRB	yes	yes
			PDK1	yes	yes
			PDPK1	yes	yes
			PGR	yes	no
			PHOX2B	yes	yes
			PIK3C2B	yes	yes
			PIK3C2G	yes	yes
			PIK3C3	yes	yes
			PIK3CA	yes	yes
			PIK3CB	yes	yes
			PIK3CD	yes	yes
			PIK3CG	yes	yes
			PIK3R1	yes	yes
			PIK3R2	yes	yes
			PIK3R3	yes	yes
			PIM1	yes	yes
			PLCG2	yes	yes
			PMS1	yes	yes
			PMS2	yes	yes
			PNRC1	yes	yes
			POLD1	yes	yes
			POLE	yes	yes
			PPARG	yes	yes
			PPM1D	yes	no
			PPP2R1A	yes	yes
			PPP6C	yes	no
			PRDM1	yes	yes
			PRDM14	yes	no
			PREX2	yes	yes
			PRKAR1A	yes	yes
			PRKCI	yes	yes
			PRKD1	yes	no
			PRKDC	yes	yes
			PRSS8	yes	yes
			PTCH1	yes	yes
			PTCH2	yes	no
			PTEN	yes	yes
			PTPN11	yes	yes
			PTPRD	yes	yes
			PTPRS	yes	yes
			PTPRT	yes	yes
			QKI	yes	yes
			RAB35	yes	no
			RAC1	yes	yes
			RAC2	yes	no
			RAD21	yes	yes
			RAD50	yes	yes
			RAD51	yes	yes
			RAD51B	yes	yes
			RAD51C	yes	yes
			RAD51D	yes	yes
			RAD52	yes	yes
			RAD54L	yes	yes
			RAF1	yes	yes
			RANBP2	yes	yes
			RARA	yes	yes
			RASA1	yes	yes
			RB1	yes	yes
			RBM10	yes	yes
			RECQL	yes	no
			RECQL4	yes	yes
			REL	yes	yes
			RET	yes	yes
			RFWD2	yes	yes
			RHEB	yes	no
			RHOA	yes	yes
			RICTOR	yes	yes
			RIT1	yes	yes
			RNF43	yes	yes
			ROCK1	yes	no
			ROS1	yes	yes
			RPS6KA4	yes	yes
			RPS6KB1	yes	no
			RPTOR	yes	yes
			RRAGC	yes	no
			RRAS2	yes	no
			RRM1	yes	no
			RTEL1	yes	no
			RUNX1	yes	yes
			RUNX1T1	yes	yes
			RXRA	yes	no
			RYBP	yes	yes
			SDHA	yes	yes
			SDHAF2	yes	yes
			SDHB	yes	yes
			SDHC	yes	yes
			SDHD	yes	yes
			SETD2	yes	yes
			SF3B1	yes	yes
			SH2B3	yes	no
			SHOC2	yes	no
			SLC19A1	yes	no
			SLIT2	yes	yes
			SLX4	yes	yes
			SMAD2	yes	yes
			SMAD3	yes	yes
			SMAD4	yes	yes
			SMARCA4	yes	yes
			SMARCB1	yes	yes
			SMARCD1	yes	yes
			SMO	yes	yes
			SNCAIP	yes	yes
			SOCS1	yes	yes
			SOS1	yes	no
			SOX10	yes	yes
			SOX17	yes	yes
			SOX2	yes	yes
			SOX9	yes	yes
			SPEN	yes	yes
			SPOP	yes	yes
			SPTA1	yes	yes
			SRC	yes	yes
			SRSF2	yes	no
			STAG2	yes	yes
			STAT3	yes	yes
			STAT4	yes	yes
			STAT5A	yes	no
			STAT5B	yes	no
			STK11	yes	yes
			SUFU	yes	yes
			SUZ12	yes	yes
			SYK	yes	yes
			TAF1	yes	yes
			TAP1	yes	no
			TAP2	yes	no
			TBX3	yes	yes
			TCEB1	yes	no
			TCF3	yes	no
			ELOC	yes	no
			TEK	yes	yes
			TERT	yes	yes
			TET1	yes	yes
			TET2	yes	yes
			TGFBR1	yes	yes
			TGFBR2	yes	yes
			TMEM127	yes	yes
			TNFAIP3	yes	yes
			TNFRSF14	yes	yes
			TOP1	yes	yes
			TOP2A	yes	yes
			TP53	yes	yes
			TP53BP1	yes	yes
			TP63	yes	yes
			TRAF2	yes	no
			TRAF7	yes	yes
			TSC1	yes	yes
			TSC2	yes	yes
			TSHR	yes	yes
			TYMS	yes	no
			U2AF1	yes	yes
			VEGFA	yes	yes
			VHL	yes	yes
			WHSC1	yes	yes
			WHSC1L1	yes	yes
			WISP3	yes	yes
			WT1	yes	yes
			WWTR1	yes	no
			XIAP	yes	yes
			XPO1	yes	yes
			XRCC2	yes	yes
			YAP1	yes	yes
			YES1	yes	yes
			ZBTB2	yes	yes
			CCNQ	yes	no
			ZNF217	yes	yes
			ZNF703	yes	yes
